# Supplementary material for: Versatile Movements of Liquid Metal Droplet under Electrostatic Actuation in Alkaline Solutions
Source: Materials (Basel). 2020 May 3;13(9):2122. doi: 10.3390/ma13092122 (PMC7254367; doi:10.3390/ma13092122)
Supplement: Supplementary file 1 [file materials-13-02122-s001.zip]

Archive with 1 entries (1 files):
- materials-773470-supplementary.mp4
